# Supplementary material for: Assessing Differences in Attitudes toward Occupational Safety and Health Measures for Infection Control between Office and Assembly Line Employees during the COVID-19 Pandemic in Germany: A Cross-Sectional Analysis of Baseline Data from a Repeated Employee Survey
Source: Int J Environ Res Public Health. 2022 Dec 29;20(1):614. doi: 10.3390/ijerph20010614 (PMC9819385; doi:10.3390/ijerph20010614)
Supplement: Supplementary file 1 [file ijerph-20-00614-s001.zip]

Archive with 1 entries (1 files):
- ijerph-2072421_SM.pdf
